# Supplementary material for: Kinetics of Anti-SARS-CoV-2 Antibody Responses 3 Months Post Complete Vaccination with BNT162b2; A Prospective Study in 283 Health Workers
Source: Cells. 2021 Jul 30;10(8):1942. doi: 10.3390/cells10081942 (PMC8394923; doi:10.3390/cells10081942)
Supplement: Supplementary file 1 [file cells-10-01942-s001.zip]

Archive with 1 entries (1 files):
- cells-1305055-supplementary.pdf
